# Supplementary material for: A supramolecular gel-elastomer system for soft iontronic adhesives
Source: Nat Commun. 2023 Apr 8;14:1990. doi: 10.1038/s41467-023-37535-4 (PMC10082814; doi:10.1038/s41467-023-37535-4)
Supplement: Supplementary file 4 — Supplementary Videos [file 41467_2023_37535_MOESM4_ESM.zip]

Archive with 15 entries (15 files):
- Supplementary Video 1.mp4
- __MACOSX/._Supplementary Video 1.mp4
- Supplementary Video 2.mp4
- __MACOSX/._Supplementary Video 2.mp4
- Supplementary Video 3.mp4
- __MACOSX/._Supplementary Video 3.mp4
- Supplementary Video 4.mp4
- __MACOSX/._Supplementary Video 4.mp4
- Supplementary Video 5.mp4
- __MACOSX/._Supplementary Video 5.mp4
- Supplementary Video 6.mp4
- __MACOSX/._Supplementary Video 6.mp4
- Supplementary Video 7.mp4
- Supplementary Video 8.mp4
- __MACOSX/._Supplementary Video 8.mp4
